# Supplementary material for: Taste cells depend on axon proximity to generate presynaptic sites
Source: PLoS One. 2025 Jun 3;20(6):e0325312. doi: 10.1371/journal.pone.0325312 (PMC12132963; doi:10.1371/journal.pone.0325312)
Supplement: S1 File — (ZIP) [file pone.0325312.s004.zip]

Archive with 4 entries (4 files):
- Supporting Information/Fig 1_3_4__6(partial)_7 Data.xlsx
- Supporting Information/Fig 2 Data.xlsx
- Supporting Information/Fig 5 Data.xlsx
- Supporting Information/Figure 6 2-photon analysis Data.xlsx
