# Supplementary material for: Taste cells depend on axon proximity to generate presynaptic sites
Source: PLoS One. 2025 Jun 3;20(6):e0325312. doi: 10.1371/journal.pone.0325312 (PMC12132963; doi:10.1371/journal.pone.0325312)
Supplement: S1 File — (ZIP) [file pone.0325312.s004.zip › Supporting Information/Fig 1_3_4__6(partial)_7 Data.xlsx]

## Sheet: Bassoon Intact 
C57 Intact P2X2
2023-09-29						Microns cubed
CV	Bassoon	Puncta next to fiber	puncta in top 2/3	Puncta in bottom 1/3	Bud area	Troma Volume	Fiber Volume	Bassoon/Troma	Fiber/troma		FP	Bassoon	Puncta next to fiber	Percent Contacted	Puncta in bottom 1/3	Bud area	Troma Volume	Fiber Volume	Bassoon/troma	Fiber/troma
Zstack 1 Bud 1	9	9	7	2	2541	6175.03	1063.54	1.45748	0.172232		Zstack 1	0	0		0	759	517.48	176	0	0.34011
Zstack 1 Bud 2	7	7	7	0	2074	2832.65	1159.16	2.47118	0.409214		Zstack 2	1	1	100	1	1056	780.48	385.92	1.28126	0.494465
Zstack 1 Bud 3	6	6	5	1	3180	6764.87	914.21	0.886935	0.135141		Zstack 3	1	1	100	0	1425	1069.87	461.25	0.934693	0.431127
Zstack 2 Bud 1	0	0	0	0	1229	2008.13	367.74	0	0.183126		Zstack 4	0	0		0	1363	1074.35	497.91	0	0.463452
Zstack 2 Bud 2	5	5	1	4	2185	7087.97	749.12	0.705421	0.105689		Zstack 5	1	1	100	0	1341	2333.47	2011.89	0.428546	0.862188
Zstack 2 Bud 3	0	0	0	0	1981	4247.35	126.16	0	0.0297032		Zstack 6	1	0	0	0	1104	1472.21	727.61	0.679251	0.49423
Zstack 3 Bud 1	0	0	0	0	3105	3886.73	1354.19	0	0.348414		Zstack 7	2	1	50	1	1366	3592.17	809.2	0.556767	0.225268
Zstack 3 Bud 2	5	5	5	0	2157	1255.11	459.35	3.98371	0.365984		Zstack 8	7	7	100	1	1347	2225.1	1540.04	3.14593	0.692122
Zstack 4 Bud 1	10	10	7	3	2285	4549.6	849.98	2.198	0.186825		Zstack 9	0	0		0	1254	2297.87	692.09	0	0.301188
Zstack 4 Bud 2	7	7	7	0	2845	6656.19	435.89	1.05165	0.0654864		Zstack 10	1	1	100	0	1584	3374.09	2153.95	0.296376	0.63838
Zstack 6 Bud 1	8	8	6	2	2788	2797.56	1361.25	2.85963	0.486585		Zstack 11	0	0		0	980	2284.26	1335.47	0	0.58464
Zstack 6 Bud 2	8	5	6	2	8771	4067.71	729.63	1.96671	0.179371		Zstack 12	0	0		0	680	647.96	439.12	0	0.677696
Zstack 7 Bud 1	1	1	1	0	1726	827.8	342.56	1.20802	0.41382
Zstack 7 Bud 2	3	3	3	0	1700	2695.22	592.22	1.11308	0.21973
AVG						3989.42
											FP	Bassoon	Puncta next to fiber	Percent Contacted	Puncta in bottom 1/3	Bud area	Troma Volume	Fiber Volume	Bassoon/Troma	Fiber/troma
											Zstack1	3	3	100	0	796	2984.55	998.65	1.00518	0.334607
											Zstack2	7	7	100	3	810	1869.69	1236.63	3.74394	0.661409
2023-11-02											Zstack4	3	2	66.6667	1	503	1772.19	1448.29	1.69282	0.817232
CV	Bassoon	Puncta next to fiber	puncta in top 2/3	Puncta in bottom 1/3	Bud area	Troma Volume	Fiber Volume	Bassoon/Troma	Fiber/troma		Zstack5	2	2	100	2	1020	1973.98	1365.95	1.01318	0.691978
Zstack1 Bud1	6	6	4	2	1345.88	1463.21	972.81	4.10057	0.664846		Zstack6	0	0		0	802	1594.6	1085.07	0	0.680465
Zstack1 Bud2	4	4	2	2	1068.46	999.82	866.44	4.00072	0.866596		Zstack7	1	1	100	0	582	2325.56	1451.99	0.430004	0.624361
Zstack1 Bud3	5	5	2	3	989.873	880.71	371.64	5.67724	0.421978		Zstack8	0	0		0	1094	3788.05	2944.48	0	0.777308
Zstack2 Bud1	3	3	3	0	1685.29	1979.54	1669.93	1.5155	0.843595		Zstack9	0	0		0	775	1678.38	1048.4	0	0.62465
Zstack2 Bud2	6	6	6	0	1330.42	2607.9	2016.68	2.3007	0.773297		Zstack10	9	8	88.8889	2	730	6227.84	2829.17	1.44512	0.454278
Zstack2 Bud3	3	3	1	2	1819.01	1734.68	2448.95	1.72943	1.41176		Zstack11	2	2	100	0	905	5670.77	3312.14	0.352686	0.584072
Zstack3 Bud1	6	6	5	1	1874.34	2830.26	2787.79	2.11995	0.984994
Zstack4 Bud1	8	8	8	0	1777.9	1832.35	568.22	4.36598	0.310105
Zstack4 Bud2	11	9	7	4	1303.59	1222.57	406.04	8.99744	0.33212		FP M1	Bassoon	Puncta next to fiber	Percent Contacted	Puncta in bottom 1/3	Bud area	Troma Volume	Fiber Volume	Bassoon/Troma	Fiber/troma
Zstack5 Bud1	5	5	4	1	1684.62	1039.08	975.47	4.81195	0.938782		Zstack 1	3	3	100	0	358.2	1589.52	1271.62	1.88736	0.8
Zstack5 Bud2	3	3	2	1	996.478	592.74	103.75	5.06124	0.175035		Zstack 2	2	2	100	0	866.94	1891.7	1520.36	1.05725	0.8037
Zstack5 Bud3	4	4	4	0	1329.43	1695.15	716.02	2.35967	0.422393		Zstack 4	10	10	100	5	193.86	870.925	686.74	11.482	0.788518
Zstack6 Bud1	6	6	6	0	2305.32	2278.23	797.65	2.63362	0.350118		Zstack 5	6	6	100	3	895.63	687.487	549.99	8.72743	0.8
Zstack6 Bud2	7	7	5	2	1619.52	2084.54	953.08	3.35806	0.457214		Zstack 7	8	8	100	2	554.29	809.062	650.25	9.88799	0.803708
Zstack7 Bud1	4	1	4	0	2344.29	2919.69	2408.33	1.37001	0.824858		Zstack 8	8	3	37.5	0	580.03	1183.51	1046.81	6.75954	0.884494
AVG											Zstack 9	8	8	100	6	570.26	3090.09	2472.07	2.58892	0.8
11/03/23 Penk w/p2x2
CV	Bassoon	Puncta next to fiber	puncta in top 2/3	Puncta in bottom 1/3	Bud area	Troma Volume	Fiber Volume	Bassoon/Troma	Fiber/troma		FP M2	Bassoon	Puncta next to fiber	Percent Contacted	Puncta in bottom 1/3	Bud area	Troma Volume	Fiber Volume	Bassoon/Troma	Fiber/troma
Zstack1 Bud1	6	6	2	4	1478	3515.71	1726.06	1.70663	0.490956		Zstack 2	11	11	100	0	2219.11	3000.82	972.96	3.66566	0.324231
Zstack1 Bud2	12	11	7	5	3051	6985.37	5254.8	1.71788	0.752258		Zstack 3	8	7	87.5	0	785.5	1481.31	1037.02	5.40063	0.70007
Zstack2 Bud1	12	12	11	1	2552	4593.31	3740.78	2.6125	0.814397		Zstack 4	4	4	100	0	663.21	1481.31	1161.29	3.44445	0.783961
Zstack2 Bud2	9	9	7	2	1589	2881.24	2227.84	3.12366	0.773223		Zstack 7	1	1	100	0	615.15	446.59	256.15	3.90396	0.573569
Zstack2 Bud3	4	4	3	1	898	1668.67	696.41	2.39711	0.417343		Zstack 8	6	5	83.3333	1	452.68	656.65	492.19	9.13729	0.749547
Zstack3 Bud1	8	7	6	2	1934	2862.11	2555.91	2.79514	0.893016		Zstack 9	0	0		0	121.4	1556.37	595.49	0	0.382615
Zstack3 Bud2	19	19	15	4	2186	2513.42	1044.2	7.55942	0.41545		Zstack 10	7	7	100	0	871	1491.78	466.82	4.69238	0.312928
Zstack3 Bud3	5	5	5	0	1174	1842	721.23	2.71444	0.391547		AVG	3.41667	3.11111	89.4033			1994.22	1170.3	2.49002	0.610071
Zstack4 Bud1	15	15	9	6	2867	3804.48	1423.5	3.94272	0.374164		STD	3.47542	91.0569						2490.02
Zstack4 Bud2	11	11	4	7	1972	3226.84	2329.64	3.40891	0.721957		SE	0.579237	8.94309
Zstack4 Bud3	12	10	10	2	1617	3627.42	1343.23	3.30814	0.370299
Zstack5 Bud1	9	7	9	0	2788	4778.49	2746.71	1.88344	0.574807
2023-12-14
CV	Bassoon	Puncta next to fiber	puncta in top 2/3	Puncta in bottom 1/3	Bud area	Troma Volume	Fiber Volume	Bassoon/Troma	Fiber/troma
Zstack1 Bud1	10	9	4	6	2181	2030.35	1323.9	4.92526	0.652055
Zstack1 Bud2	14	13	14	0	1388	3599.04	720.14	3.88993	0.200092
Zstack1 Bud3	9	9	7	3	1529	4311.26	1060.98	2.08756	0.246095
Zstack2 Bud1	8	7	8	0	1479	528.34	375.45	15.1418	0.710622
Zstack2 Bud2	10	10	7	3	1224	2112.02	987.22	4.7348	0.467429
Zstack3 Bud1	5	5	2	3	1842	1068.66	692.74	4.67876	0.648232
Zstack3 Bud2	5	5	1	4	1140	964.01	848.63	5.18667	0.880312
Zstack3 Bud3	3	3	1	2	1087	1796.58	359.23	1.66984	0.199952
Zstack3 Bud4	9	8	3	6	810	1057.78	736.04	8.50839	0.695835
Zstack3 Bud5	9	9	6	3	1047	1283.91	394.19	7.00984	0.307023
Zstack4 Bud1	16	16	14	2	1836	1624.37	1240.04	9.84997	0.763398
Zstack4 Bud2	13	12	9	4	1761	1548.84	1166.6	8.39338	0.753209
Zstack5 Bud1	13	13	12	1	1659	3168.21	1031.88	4.10326	0.325698
Zstack5 Bud2	11	11	7	4	1640	2437.07	708.45	4.51362	0.290697
Zstack6 Bud1	10	9	10	0	1250	518.76	311.24	19.2767	0.599969
Zstack6 Bud2	9	9	8	1	1388	1023.12	933.45	9.64165	0.912356
57 buds								3.94886	0.503884
Total	426	406		Avg	1919.45	2690.94	1180.15
Avg	7.47368	7.12281	95.3052
Stdev	4.05808	3.97344
SEM	0.537495	0.526295
	Total Puncta	Occupied
	9	9	100
	7	7	100
	6	6	100
	0	0
	5	5	100
	0	0		P = 0.05 for Sig.
	0	0
	5	5	100	T.Test P value
	10	10	100	0.320907
	7	7	100
	8	8	100
	8	5	62.5
	1	1	100
	3	3	100
	6	6	100
	4	4	100
	5	5	100
	3	3	100
	6	6	100
	3	3	100
	6	6	100
	8	8	100
	11	9	81.8182
	5	5	100
	3	3	100
	4	4	100
	6	6	100
	7	7	100
	4	1	25
	6	6	100
	12	11	91.6667
	12	12	100
	9	9	100
	4	4	100
	8	7	87.5
	19	19	100
	5	5	100
	15	15	100
	11	11	100
	12	10	83.3333
	9	7	77.7778
	10	9	90
	14	13	92.8571
	9	9	100
	8	7	87.5
	10	10	100
	5	5	100
	5	5	100
	3	3	100
	9	8	88.8889
	9	9	100
	16	16	100
	13	12	92.3077
	13	13	100
	11	11	100
	10	9	90
	9	9	100
	7.47368	7.12281	95.3917
	4.05808	3.97344		57 buds

## Sheet: Bassoon Transected
C57 Bassoon	Intendo 3 double transected
										FP D4	Bassoon	Puncta next to fiber	Percent Contacted	Puncta in bottom 1/3	Bud area	Troma Volume	Fiber Volume	Bassoon/Troma	Fiber/troma		FP D8	Bassoon	Puncta next to fiber	Percent Contacted	Puncta in bottom 1/3	Bud area	Troma Volume	Fiber Volume	Fiber/Troma
Bud	Bassoon	Bassoon w/Car4	Bud area	Confidence						Zstack2	0	0		0	427	474	0	0	0		Zstack1	2	1	50	0	1367	5769	1064	0.184434			FP D12	Bassoon	Puncta next to fiber	Percent Contacted	Puncta in bottom 1/3	Bud area	Troma Volume	Fiber Volume	Fiber/troma
Image 1, bud 1	1	0	1723.14	Very						Zstack3	0	0		0	474	1527	8	0	0.00523903		Zstack2	0	0		0	992	1944	563	0.289609			Zstack1	14	14	100	6	436	793	259	0.326608
Bud 2	0	0	2066.76	Very						Zstack5	0	0		0	364	511	0	0	0		Zstack3	0	0		0	975	4249	372	0.08755			Zstack2	9	8	88.8889	0	1350	1953	417	0.213518
Image 2, Bud 1	0	0	1357.96	Very						Zstack6	1	0	0	0	556	2014	0	0.496524	0		Zstack4	1	0	0	0	1355	1750	2	0.00114286			Zstack3	7	4	57.1429	4	1713	1384	346	0.25
Bud 2	0	0	923.677	Very						Zstack7	0	0		0	889	3553	0	0	0		Zstack5	0	0		0	778	353	206	0.583569			Zstack4	7	6	85.7143	2	1462	2867	1018	0.355075
6-13 slide										Avg Intact	Avg	Percent						0.0993049			Zstack6	0	0		0	407	741	64	0.0863698			Zstack5	0	0		0	732	460	26	0.0565217
										1.86	0.333333	17.7419									Zstack7	1	0	0	1	903	3145	471	0.149762			Zstack6	0	0		0	912	906	290	0.320088
C57 Double Tx	Estrella																															Zstack7	6	6	100	2	763	723	244	0.337483
																																Zstack8	5	5	100	0	722	860	231	0.268605
Bud	Bassoon	Bassoon w/Car4	Bud area	Confidence						FP D4	Bassoon	Puncta next to fiber	Percent Contacted	Puncta in bottom 1/3	Bud area	Troma Volume	Fiber Vol	Bassoon/Troma														Zstack9	0	0		0	1229	548	261	0.476277
Image 1 Bud 1	0	0	1298.99	very						Zstack2	2	0	0	0	385	957	0	2.08986	0														5.33333
Image 1 bud 2	0	0	1715.62	very						Zstack5	0	0		0	246	399	0	0	0		FP D8	Bassoon	Puncta next to fiber	Percent Contacted	Puncta in bottom 1/3	Bud area	Troma Volume	Fiber Volume	Fiber/Troma
Image 2 Bud 1	2	0	1609.26	Very						Zstack6	2	0	0	0	601	892	0	2.24215	0		Zstack1	0	0		0	570	1086	109	0.100368
Image 2 Bud 2	1	0	1175.82	meh						Zstack7	0	0		0	551	1216	0	0	0		Zstack2	0	0		0	1320	1080	186	0.172222			FP D12 M1	Bassoon	Puncta next to fiber	Percent Contacted	Puncta in bottom 1/3	Bud area	Troma Volume	Fiber Volume	Fiber/troma
Image 3 Bud 1	1	0	1180.06	meh						Zstack9	0	0		0	567	1412	0	0	0		Zstack3	5	5	100	1	1326	1613	389	0.241166			Zstack1	0	0		0	568.3	1026.1	150	0.146185
Image 3 Bud 2	0	0	924.395	very						Zstack10	0	0		0	932	3384	0	0	0		Zstack4	3	0	0	2	494	522	143	0.273946			Zstack2	4	4	100	3	533.9	1330.2	400.3	0.300932
Image 3 Bud 3	1	0	759.711	meh																	Zstack5	0	0		0	331	102	6	0.0588235			Zstack3	8	2	25	3	906.2	1630.8	258.4	0.15845
Image 3 Bud 4	0	0	1356.2	very						AVG	0.454545										Zstack6	7	6	85.7143	1	850	1579	224	0.141862			Zstack4	16	16	100	7	577.1	2418.2	715.9	0.296047
Image 4 Bud 1	1	0	1690.33	meh						SD	0.8202										Zstack7	0	0		0	715	1243	0	0			Zstack5	1	1	100	0	638	882.8	554.7	0.628342
										SEM	0.247299										Zstack8	10	10	100	7	980	2611	517	0.198008			Zstack7	0	0		0	493.3	391.7	109.7	0.280061
																					Zstack9	4	3	75	1	729	600	101	0.168333			Zstack8	17	15	88.2353	9	620.1	2336.1	673.6	0.288344
																						2.0625	1.5625
CV	Bassoon	Puncta next to fiber	puncta in top 2/3	Puncta in bottom 1/3	Bud area	Troma Volume	Bassoon/Troma
Zstack1 Bud1	1	0	1	0	1750	1711	0.584454
Zstack2 Bud1	2	0	1	1	1304	1957	1.02197														FP D8	Bassoon	Puncta next to fiber	Percent Contacted	Puncta in bottom 1/3	Bud area	Troma Volume	Fiber Vol	Fiber/Troma			FP D12 M2	Bassoon	Puncta next to fiber	Percent Contacted	Puncta in bottom 1/3	Bud area	Troma Volume	Fiber Volume	Fiber/troma
Zstack2 Bud2	0	0	0	0	1283	3776	0														Zstack1	1	1	100	0	830	733.9	168.4	0.229459			Zstack1	6	6	100	4	1025.6	2145.2	1201.4	0.560041
Zstack2 Bud3	1	0	1	0	2152	4043	0.247341														Zstack2	0	0		0	777.9	1238.7	0	0			Zstack2	0	0		0	1027.5	1045.5	414.6	0.396557
Zstack3 Bud1	0	0	0	0	1753	4965	0														Zstack3	0	0		0	677.4	919.1	359.4	0.391035			Zstack3	0	0		0	1045.5	1106.9	249	0.224953
Zstack3 Bud2	0	0	0	0	737	719	0														Zstack4	0	0		0	592.2	292.8	0	0			Zstack4	4	3	75	2	813.7	674.3	173	0.256562
Zstack3 Bud3	0	0	0	0	1171	2744	0														Zstack5	0	0		0	610.6	1291.5	797.8	0.617731
Zstack4 Bud1	1	0	0	0	1159	919	1.08814														Zstack6	2	0		0	544.1	252.6	49.1	0.194378
Zstack4 Bud2	0	0	0	0	2087	2813	0														Zstack9	2	1	50	0	1272.5	906.9	466	0.513838
Zstack5 Bud1	0	0	0	0	1548	1504	0														Zstack4 M2	6	5	83.3333	1	788	696.5	218.8	0.314142			FP D12 M3	Bassoon	Puncta next to fiber	Percent Contacted	Puncta in bottom 1/3	Bud area	Troma Volume	Fiber Volume	Fiber/troma
Zstack6 Bud1	0	0	0	0	798	1406	0														Zstack8 M2	1	0	0	0	617.8	753.5	165.8	0.22004			Zstack1	0	0		0	833.8	1109.8	485.4	0.437376
Zstack6 Bud2	0	0	0	0	635	148	0																						0.208712			Zstack2	0	0		0	1255.9	1120.1	312.5	0.278993
Zstack6 Bud3	0	0	0	0	911	1477	0															1.8101		53.6706								Zstack3	6	6	100	2	969	1008.4	589.2	0.584292
Zstack6 Bud4	0	0	0	0	867	1773	0																									Zstack4	4	4	100	2	1372.1	924	256.4	0.277489
Zstack7 Bud1	0	0	0	0	960	2068	0																									Zstack5	3	3	100	1	995.3	1290.8	141.4	0.109544
Zstack7 Bud2	1	0	1	0	1715	2727	0.366703																									Zstack6	8	6	75	2	901.2	1735.7	581.7	0.335139
						2171.88																										Zstack7	10	9	90	2	915.9	835.3	244	0.292111
																																Zstack8	8	6	75	5	936.2	1486.6	213.6	0.143684
																																Zstack9	2	2	100	0	772.2	829.6	319.6	0.385246
CV	Bassoon	Puncta next to fiber	puncta in top 2/3	Puncta in bottom 1/3	Bud area	Troma Volume	Bassoon/Troma	Notes																								Zstack10	7	7	100	4	685.1	1030.8	176.2	0.170935
Zstack1 Bud 1	0	0			1341	971.2	0																									Zstack11	5	4	80	5	633.9	1073.6	496.3	0.462276
Zstack1 Bud 2	0	0			798	662.7	0																									Zstack12	0	0		0	1077.9	1595.9	173.1	0.108465
Zstack2 Bud1	0	0			1673	3023.4	0																																	0.303944
Zstack2 Bud2	1	0			1326	1622.3	0.616409
Zstack2 Bud3	0	0			1430	673.4	0
Zstack3 Bud1	0	0			2161	1921.3	0
Zstack3 Bud2	0	0			2106	3543.8	0
Zstack4 Bud1	0	0			1757	1735.3	0
Zstack4 Bud2	0	0			793	405.1	0
Zstack4 Bud3	0	0			2533	3689.3	0
Zstack5 Bud1	0	0			1602	998.5	0
Zstack5 Bud2	0	0			1209	1265	0
Zstack5 Bud3	2	0			686	578.1	3.45961
Zstack6 Bud1	0	0			1342	1099.5	0
Zstack6 Bud2	0	0			1916	1696.8	0
Zstack7 Bud1	0	0			953	819.8	0
Zstack7 Bud2	0	0			979	1149.7	0
CV	Bassoon	Puncta next to fiber	puncta in top 2/3	Puncta in bottom 1/3	Bud area	Troma Volume	Bassoon/Troma	Notes
Zstack1 Bud1	0	0			1562	1796.1	0
Zstack1 Bud2	0	0			2057	2210.8	0
Zstack2 Bud1	2	0			1260	1314.3	1.52172
Zstack2 Bud2	0	0			1395	1069.2	0
Zstack2 Bud3	0	0			1279	848.1	0
Zstack3 Bud1	0	0			1615	1453.5	0
Zstack3 Bud2	0	0			849	610.8	0
Zstack3 Bud3	0	0			2018	1970.5	0
Zstack4 Bud1	0	0			1176	1527.1	0
Zstack4 Bud2	0	0			1153	1412.1	0
Zstack5 Bud1	0	0			1229	2251.3	0
Zstack5 Bud2	0	0			1485	897	0
Zstack5 Bud3	0	0			2159	3236	0
Zstack6 Bud1	0	0			2213	3868.1	0
Zstack6 Bud2	0	0			1569	2542.1	0
Zstack6 Bud3	2	0			1525	2204.2	0.907359
Zstack7 Bud1	0	0			2104	1656.2	0
Zstack7 Bud2	0	0			849	1554.4	0
Zstack7 Bud3	0	0			1514	1279.5	0
65 buds
Total	20			AVG	1418.89
Avg	0.30769
Stdev	0.610407
SEM	0.0757116
	DTX	WT Intact
	1	9
	0	7
	0	6
	0	0
	0	5
	0	0
	2	0
	1	5
	1	10
	0	7
	1	8
	0	8
	1	1
	1	3
	2	6
	0	4
	1	5
	0	3
	0	6
	0	3
	1	6
	0	8
	0	11
	0	5
	0	3
	0	4
	0	6
	0	7
	1	4
	0	6
	0	12		T-test P val.
	0	12		1.86506e-19
	1	9
	0	4
	0	8
	0	19
	0	5
	0	15
	0	11
	0	12
	0	9
	2	10
	0	14
	0	9
	0	8
	0	10
	0	5
	0	5
	2	3
	0	9
	0	9
	0	16
	0	13
	0	13
	0	11
	0	10
	0	9
	0
	0
	0
	0
	2
	0
	0
	0
Average	0.307692
SD	0.610407
SEM	0.0757116

## Sheet: CALHM1 Intact
CV	Calhm1	Puncta next to fiber	Percent Contacted	Puncta in bottom 1/3	Bud area	Fiber Volume	Troma Volume	Calhm1/Troma			FP	Calhm1	Puncta next to fiber	Percent Contacted	Puncta in bottom 1/3	Bud area	Fiber Vol	Troma Vol	Calhm1/Troma
Zstack1 Bud1	31	29	93.5484	5	1113	436.38	4507.33	6.87769			Zstack1	28	24	85.7143	4	530	668.99	3250.11	8.61509
Zstack1 Bud2	32	31	96.875	10	2000	2037.48	8349.88	3.83239			Zstack2	21	20	95.2381	3	609	826.83	1641.79	12.7909
Zstack1 Bud3	43	41	95.3488	4	1918	1547.33	11052.2	3.89064			Zstack3	17	15	88.2353	0	645	821.11	4394.48	3.86849
Zstack2 Bud1	28	24	85.7143	7	1161	859.22	4453.03	6.28785			Zstack4	23	22	95.6522	7	523	1617	2173.89	10.5801
Zstack2 Bud2	20	16	80	6	2063	1227.05	3657.71	5.4679			Zstack5	21	21	100	0	845	1412.54	4821.23	4.35573
Zstack2 Bud3	54	54	100	13	1609	1294.85	6305.56	8.56387			Zstack6	19	19	100	2	873	954.31	2603.13	7.29891
Zstack3 Bud1	10	10	100	0	2172	1188.92	1357.07	7.36882
Zstack3 Bud2	10	9	90	2	1756	819.75	2999.06	3.33438
Zstack4 Bud1	26	25	96.1538	2	1214	949.33	2166.65	12.0001
Zstack4 Bud2	8	7	87.5	2	654	431.48	893.47	8.95385			FP Calhm1	Puncta	Next to Fiber		puncta in bottom 1/3	bud area	fiber volume	troma volume	Calhm1/Troma
Zstack4 Bud3	37	31	83.7838	5	1144	910.56	2495.65	14.8258			zstack 1	22	22	100	4	1756.52	610.72	943.24	23.3239
Zstack5 Bud1	34	32	94.1176	3	1416	744.33	3472.93	9.79			zstack 2	4	3	75	0	391.68	834.75	422.45	9.46858
Zstack5 Bud2	26	24	92.3077	4	1437	1587.52	5192.43	5.00729			zstack 4	10	10	100	3	1020.79	2804.2	1082.2	9.24044
											zstack 5	10	8	80	4	382.35	787.15	953.1	10.4921
											zstack 6	8	8	100	3	696.26	598.21	433.15	18.4694
CV	Calhm1	Puncta next to fiber		Puncta in bottom 1/3	Bud area	Fiber Volume	Troma Volume				zstack 9	14	13	92.8571	2	725.34	2350.88	1209.33	11.5767
Zstack1 Bud1	36	32	88.8889	6	1824	735.73	3490.67	10.3132			zstack 10	11	9	81.8182	3	872.63	1646.73	2084.15	5.27793
Zstack1 Bud2	34	35	102.941	5	1867	1024.65	4361.07	7.79625			zstck 12	8	8	100		910.57	2069.22	3435.74	2.32846
Zstack2 Bud1	8	6	75	0	869	629.11	1036.26	7.72007
Zstack2 Bud2	24	24	100	3	1067	1656.14	2664.99	9.00566
Zstack2 Bud3	20	20	100	5	1061	975.41	2409.59	8.30017			FP M1	Calhm1	Puncta next to fiber		Puncta in bottom 1/3	Bud area	Fiber Vol	Troma Vol	Calhm1/Troma
Zstack3 Bud1	13	13	100	1	1138	433.17	1671.12	7.77921			Zstack 1	26	24	92.3077	6	1201.17	841.77	4407.05	5.89964
Zstack3 Bud2	9	9	100	4	1010	286.38	1065.46	8.44706			Zstack 2	8	8	100	0	1043.88	341.36	1439.12	5.55895
Zstack3 Bud3	22	20	90.9091	7	848	190.53	845.69	26.0143			Zstack 3	9	6	66.6667	2	726.09	321.7	1003.77	8.9662
Zstack3 Bud4	6	5	83.3333	1	730	71.81	500.04	11.999			Zstack 4	23	23	100	5	229.94	959.73	4479.65	5.13433
Zstack4 Bud1	13	10	76.9231	3	1701	1131.06	2438.67	5.33077			Zstack 5	12	10	83.3333	0	1043	978.89	3631.32	3.30458
Zstack4 Bud2	19	17	89.4737	4	1761	925.57	2991.29	6.35177			Zstack 7	10	8	80	2	879.32	154.53	1453.38	6.88051
Zstack5 Bud1	26	25	96.1538	0	1866	974.52	2439.94	10.656			Zstack 8	28	26	92.8571	11	931.33	1644.11	4038.03	6.93407
Zstack5 Bud2	15	13	86.6667	1	1566	383.51	2342.78	6.40265			Zstack 9	22	17	77.2727	6	677.52	1996.61	3167.83	6.94482
CV	Calhm1	Puncta next to fiber		Puncta in bottom 1/3	Bud area	Fiber Volume	Troma Volume				FP M2	Calhm1	Puncta next to fiber		Puncta in bottom 1/3	Bud area	Fiber Vol	Troma Vol	Calhm1/Troma
Zstack1 Bud1	33	29	87.8788	4	2108	719	3484	9.47187			Zstack 2	20	19	95	1	1118	764.1	2858	6.9979
Zstack1 Bud1	29	27	93.1034	4	1764	731	3250	8.92308			Zstack 3	14	14	100	5	877.79	664	977.7	14.3193
Zstack1 Bud2	24	24	100	1	1590	550	2590	9.26641			Zstack 4	9	9	100	0	690.76	412	893	10.0784
											Zstack 8	16	14	87.5	1	364	324	745	21.4765
						um^3						15.8846	14.6154	91.1328			1054.06	2251.61	9.23776
CV	Calhm1	Puncta next to fiber		Puncta in bottom 1/3	Bud area	Fiber Volume	Troma Volume	Calhm1/troma	Calhm1 Intensity				92.0097
Zstack1 Bud1	31	26	83.871	5	2174	1385	7006	4.42478	0.7528	75.28
Zstack1 Bud2	42	41	97.619	7	2655	2178	7913	5.30772	0.5773	57.73
Zstack2 Bud1	20	20	100	0	1438	1021	1573	12.7146	0.7471	74.71
Zstack2 Bud2	31	28	90.3226	4	2069	1407	3558	8.71276	0.5117	51.17
Zstack3 Bud1	38	35	92.1053	2	2337	1627	3877	9.80139	0.8697	86.97
Zstack3 Bud2	36	25	69.4444	9	2444	2347	4618	7.79558	0.7815	78.15
Zstack4 Bud1	32	30	93.75	3	2336	1609	3820	8.37696	0.5328	53.28
Zstack5 Bud1	66	61	92.4242	12	3420	3991	10003	6.59802	0.6363	63.63
Zstack6 Bud1	29	24	82.7586	0	2088	1774	3048	9.51444	0.6589	65.89
Zstack6 Bud2	18	13	72.2222	0	1678	805	2618	6.87548	0.8553	85.53
	39 buds		90.7984
						1117.84	Avg	8.4641
Avg	26.49	24.23	91.5
		91.4685

## Sheet: CALHM1 Transected
Glosso Transections - CVs
CV D4	Calhm1	puncta in top 2/3	Puncta in bottom 1/3	Bud area	Fiber volume	Troma volume	Calhm1/Troma	Calhm1 Intensity	X100		CV D4 M1	Calhm1	puncta in top 2/3	Puncta in bottom 1/3	Bud area	Troma Volume	Calhm1/troma	Calhm1 Intensity			CV D4 M2	Calhm1	puncta in top 2/3	Puncta in bottom 1/3	Bud area	Troma Volume	Calhm1/troma	Calhm1 Intensity
Zstack1 Bud1	18	16	2	629	0	2617	6.8781	0.234	23.4		Zstack1 Bud1	18	11	7	2034	7181	2.50661	49.7			Zstack1 Bud1	15	13	2	867	1944	7.71605	41.5
Zstack1 Bud2	16	16	0	868	0	2362	6.77392	0.8666	86.66		Zstack1 Bud2	10	9	1	1330	2186	4.57457	21.4			Zstack1 Bud2	8	8	0	912	1675	4.77612	37.9
Zstack1 Bud3	23	22	1	1296	0	2674	8.60135	0.4015	40.15		Zstack2 Bud1	10	6	4	916	1089	9.18274	24			Zstack2 Bud1	13	8	5	1099	2715	4.78821	37.1
Zstack2 Bud1	15	11	4	917	0	2684	5.58867	0.4851	48.51		Zstack2 Bud2	6	5	1	817	705	8.51064	26.35			Zstack2 Bud2	7	7	0	543	1328	5.27108	66.3
Zstack2 Bud2	7	5	2	855	0	1158	6.04491	0.1882	18.82		Zstack3 Bud1	14	14	0	1026	4973	2.8152	21.1			Zstack3 Bud1	3	3	0	508	313	9.58466	38.3
Zstack3 Bud1	18	18	0	836	0	1068	16.8539	0.3457	34.57		Zstack3 Bud2	16	13	3	1020	3607	4.43582	46			Zstack3 Bud2	5	4	1	1246	896	5.58036	40.7
Zstack3 Bud2	31	28	3	796	0	2340	13.2479	0.4797	47.97		Zstack4 Bud1	19	14	5	1487	3779	5.02779	35.6			Zstack4 Bud1	12	10	2	1440	2694	4.45434	38.3
Zstack3 Bud3	14	12	2	1121	0	3180	4.40252	0.4082	40.82		Zstack4 Bud2	7	5	2	813	1169	5.98802	23			Zstack5 Bud1	13	11	2	1718	4352	2.98713	40.4
Zstack4 Bud1	27	27	0	1148	0	3933	6.86499	0.2557	25.57		Zstack4 Bud3	12	9	3	1196	3601	3.33241	73			Zstack5 Bud2	5	3	2	1130	740	6.75676	65.2
Zstack5 Bud1	16	16	0	744	0	661	24.2057	0.3927	39.27		Zstack6 Bud1	13	13	0	1193	2470	5.26316	57			Zstack7 Bud1	7	6	1	1018	631	11.0935	56.5
Zstack5 Bud2	23	21	2	908	0	2158	10.658	0.8862	88.62		Zstack6 Bud2	14	13	1	956	2807	4.98753	73			Zstack7 Bud2	10	6	4	1708	1549	6.45578	78
Zstack8 Bud1	18	15	3	1015	0	3537	5.08906	0.281	28.1		Zstack6 Bud3	9	6	3	878	671	13.4128	26
Zstack8 Bud2	15	13	2	548	0	1034	14.5068	0.7242	72.42
	18.5385			898.538
CV D5	Calhm1	puncta in top 2/3	Puncta in bottom 1/3	Bud area	Fiber volume	Troma volume	Calhm1/troma	Calhm1 Intensity			CV D5	Calhm1	puncta in top 2/3	Puncta in bottom 1/3	Bud area	Troma Volume	Calhm1/troma	Calhm1 Intensity			CV D5 M1	Calhm1	puncta in top 2/3	Puncta in bottom 1/3	Bud area	Troma Volume	Calhm1/troma	Calhm1 Intensity
Zstack1 Bud1	16	16	0	1306	0	1324	12.0846	0.0652	6.52		Zstack1 B1	14	10	4	1689	3916	3.57508				Zstack1 Bud1	5	4	1	1198	1169	4.27716	13
Zstack1 Bud2	6	6	0	768	0	348	17.2414	0.0695	6.95		Zstack1 B2	3	3	0	1005	805	3.72671				Zstack1 Bud2	3	3	0	624	366	8.19672	7.9
Zstack1 Bud3	26	25	1	1489	0	1434	18.1311	0.0858	8.58		Zstack1 B3	8	4	4	1281	1069	7.48363				Zstack1 Bud3	5	5	0	820	807	6.19579	7.1
Zstack2 Bud1	6	6	0	1123	0	779	7.70218	0.031	3.1		Zstack2 B1	19	17	2	1814	3830	4.96084				Zstack2 Bud1	13	9	4	773	524	24.8092	11.3
Zstack2 Bud2	27	27	0	1271	0	2204	12.2505	0.1954	19.54		Zstack3 B1	14	11	3	1904	3088	4.53368				Zstack2 Bud2	8	8	0	958	1464	5.46448	15.9
Zstack3 Bud1	8	8	0	1670	0	2623	3.04994	0.0871	8.71		Zstack3 B2	4	3	1	971	376	10.6383				Zstack3 Bud1	4	4	0	1213	739	5.41272	5.6
Zstack3 Bud2	23	23	0	1407	0	2101	10.9472	0.1527	15.27		Zstack6 B1	6	5	1	1592	3316	1.80941				Zstack3 Bud2	6	3	3	683	935	6.41711	7
Zstack4 Bud1	12	12	0	1944	0	2616	4.58716	0.0461	4.61		Zstack6 B2	7	4	3	1730	2874	2.43563				Zstack4 Bud1	12	10	2	1405	1117	10.7431	6.7
Zstack5 Bud1	9	8	1	1285	0	1486	6.05653	0.0733	7.33		Zstack6 B3	11	8	3	2058	3153	3.48874				Zstack4 Bud2	9	8	1	1723	1036	8.68726	3.2
Zstack5 Bud2	10	10	0	1289	0	2388	4.1876	0.1283	12.83		Zstack7 B1	10	8	2	1339	1281	7.8064				Zstack5 Bud1	11	9	2	1045	1061	10.3676	16.4
Zstack5 Bud3	10	10	0	956	0	742	13.4771	0.1442	14.42		Zstack7 B2	9	6	3	1039	1264	7.12025
Zstack7 Bud1	10	8	2	1205	0	617	16.2075	0.1104	11.04
Zstack7 Bud2	14	14	0	1414	0	1898	7.37619	0.0924	9.24
	13.6154			1317.46
CV D6	Calhm1	puncta in top 2/3	Puncta in bottom 1/3	Bud area	Fiber volume	Troma volume
Zstack1 Bud1	7	6	1	866	0	303	23.1023	0.0779	7.79
Zstack1 Bud2	5	4	1	1109	0	743	6.72948	0.0685	6.85
Zstack2 Bud1	12	5	7	820	0	1843	6.51112	0.0736	7.36
Zstack3 Bud1	4	4	0	1440	0	346	11.5607	0.0224	2.24
Zstack3 Bud2	4	3	1	1012	0	1250	3.2	0.1331	13.31
Zstack4 Bud1	7	7	0	1398	0	634	11.041	0.0258	2.58
Zstack5 Bud1	7	7	0	1616	0	2264	3.09187	0.0764	7.64
Zstack5 Bud2	2	2	0	913	0	545	3.66972	0.0961	9.61
Zstack6 Bud1	0	0	0	1487	0	423	0	0.0095	0.95
Zstack6 Bud2	4	3	1	1452	0	970	4.12371	0.0598	5.98
Zstack6 Bud3	7	6	1	976	0	864	8.10185	0.1641	16.41
Zstack7 Bud1	3	3	0	1012	0	518	5.79151	0.0503	5.03
Zstack7 Bud2	5	5	0	1412	0	1224	4.08497	0.0843	8.43
Zstack7 Bud3	6	6	0	994	0	929	6.45856	0.0642	6.42
Zstack7 Bud4	3	3	0	859	0	1267	2.3678	0.0665	6.65
	5.06667			1157.73
CV D7	Calhm1	puncta in top 2/3	Puncta in bottom 1/3	Bud area	Fiber volume	Troma volume
Zstack1 Bud1	14	13	1	1223	0	1732	8.08314	0.0436	4.36
Zstaxk2 Bud1	8	8	0	1051	0	300	26.6667	0.1125	11.25
Zstaxk2 Bud2	14	11	3	1354	0	2108	6.64137	0.1275	12.75
Zstack3 Bud1	1	0	1	969	0	227	4.40529	0.059	5.9
Zstack3 Bud2	0	0	0	624	0	145	0	0.0361	3.61
Zstack4 Bud1	7	6	1	1185	0	1516	4.61741	0.0387	3.87
Zstack4 Bud2	15	13	2	1455	0	1748	8.58124	0.0435	4.35
Zstack5 Bud1	7	6	1	1549	0	2029	3.44998	0.0787	7.87
Zstack6 Bud1	11	11	0	982	0	568	19.3662	0.0395	3.95
	8.55556
CT Transections - FPs
																					2024-05-06
FP D8	total Calhm1	Occupied puncta	Percent Contacted	Puncta in bottom 1/3	Bud area	Fiber volume	Troma Volume			FP D4	total Calhm1	Occupied puncta	Percent contacted	Puncta in bottom 1/3	Bud area	Fiber volume	Troma Volume	Calhm1/Troma			FP D12	total Calhm1	Occupied puncta	Percent Contacted	Puncta in bottom 1/3	Bud area	Fiber volume	Troma Volume
Zstack1	3	1	33.3333	1	1556	653	4641			Zstack1	7	0	0	0	520	1	2038	3.43474			Zstack1	9	5	55.5556	3	823	250	1836
Zstack2	0	0		0	752	169	1129			Zstack2	4	1	25	0	431	5	1850	2.16216			Zstack2	14	12	85.7143	1	960	388	1941
Zstack3	1	0	0	0	1129	418	1509			Zstack3	0	0		0	682	4	1829	0			Zstack4	5	4	80	0	645	260	1403
Zstack4	1	0	0	0	1509	20	1092			Zstack4	0	0		0	826	0	2737	0			Zstack6	13	10	76.9231	1	1071	808	2270
Zstack5	0	0		0	1530	197	1695			Zstack5	0	0		0	702	10	4092	0
										Zstack6	3	0	0	3	708	10	1667	1.79964
										Zstack7	1	0	0	0	1054	0	1979	0.505306			2024-05-27
FP D8	total Calhm1	Occupied puncta	Percent Contacted	Puncta in bottom 1/3	Bud area	Fiber volume	Troma Volume				2.14286		0						1.12884	AVG	FP D12 M1	total Calhm1	Occupied puncta	Percent Contacted	Puncta in bottom 1/3	Bud area	Fiber volume	Troma Volume
Zstack1	2	0	0	1	1096	182	1989													*1000	Zstack1	11	10	90.9091	2	560.1	466.7	841.8
Zstack3	1	0	0	0	1214	157	250														Zstack2	6	2	33.3333	0	523.9	139.8	639.2
Zstack4	10	1	10	3	1591	1914	3265			FP D4	total Calhm1	Occupied puncta	Percent contacted	Puncta in bottom 1/3	Bud area	Fiber volume	Troma Volume	Calhm1/Troma			Zstack3	10	8	80	4	617.9	99.5	391.4
Zstack5	2	1	50	1	756	383	1258			Zstack1	1	0	0	0	443		915	1.0929			Zstack5	6	5	83.3333	3	1152.8	412.3	1249.2
Zstack6	5	2	40	1	1091	318	939			Zstack5	1	0	0	0	584		1818	0.550055
Zstack7	0	0		0	850	0	616			Zstack6	0	0		0	543		786	0			2024-05-27
Zstack8	3	0	0	2	534	0	896			Zstack7	0	0		0	438		336	0			FP D12 M3	total Calhm1	Occupied puncta	Percent Contacted	Puncta in bottom 1/3	Bud area	Fiber volume	Troma Volume
Zstack9	1	0	0	0	792	157	1040			Zstack8	2	0	0	0	830		1605	1.24611			Zstack1	13	9	69.2308	2	608	492.8	868
										Zstack11	0	0		0	886		2942	0			Zstack3	9	6	66.6667	2	499.7	280.6	968.3
										Zstack14	0	0		0	650		654	0
FP D8 M1	total Calhm1	Occupied puncta	Percent Contacted	Puncta in bottom 1/3	Bud area	Fiber volume	Troma Volume
Zstack1	3	0	0	0	616.5	224.7	1876.6				1.35714
Zstack2	1	1	100	0	960.4	153.5	1277.8
Zstack3	4	2	50	0	866.1	219.7	1613.3
Zstack4	5	3	60	1	1407.6	444.3	3059.7
Zstack5	1	0	0	0	1085.6	479.2	1178.7
Zstack6	3	0	0	0	458.5	14.9	757.2
Zstack7	2	2	100	1	899.8	116.8	1136.8
Zstack8	0	0		0	678.2	70.7	1053.2
Zstack10	9	6	66.6667	1	1323.4	541.6	1341.8
Zstack11	0	0		0	551.1	154.3	315.1
