# Supplementary material for: Taste cells depend on axon proximity to generate presynaptic sites
Source: PLoS One. 2025 Jun 3;20(6):e0325312. doi: 10.1371/journal.pone.0325312 (PMC12132963; doi:10.1371/journal.pone.0325312)
Supplement: S1 File — (ZIP) [file pone.0325312.s004.zip › Supporting Information/Fig 2 Data.xlsx]

## Sheet: WT 5-28-24
Mouse 1 FP
Zstack	TRPM5 Cells	CAR4 cells	Troma Volume
zstack 1	3	1	1333.69
zstack 2	5	1	3158.02
zstack 3	6	3	7494.81
zstack 4	9	0	3553.67
zstack 5	6	2	2423.41
zstack 6	7	3	2616.37
zstack 7	5	3	3430.46
zstack 8	6	1	2385.46
zstack 9	5	4	4377.71
zstack 10	4	0	4129.06
zstack 11	5	1	2193.21
zstack 12	6	1	3246.44
Mouse 1 CV
Zstack	TRPM5 Cells	CAR4 cells	Troma Volume
zstack 1 bud 1	8	3
zstack 1 bud 2	6	3
zstack 1 bud 3	9	5
zstack 2 bud 1	10	5
zstack 2 bud 2	3	2
zstack 2 bud 3	7	3
zstack 3 bud 1	8	3
zstack 3 bud 2	8	2
zstack 3 bud 3	6	1
zstack 4 bud 1	5	4
zstack 4 bud 2	7	3
zstack 4 bud 3	5	2

## Sheet: WT 06-05-24
Mouse 1 FP
Zstack	TRPM5 Cells	CAR4 cells
zstack 1	12	1
zstack 2	7	3
zstack 3	6	4
zstack 4	4	1
zstack 5	7	3
zstack 6	4	3	car4 spotty
zstack 7	7	1	car4 spotty
zstack 8	4	2	car4 spotty
zstack 9	5	0	car4 spotty
zstack 10	7	1
zstack 11	6	3	car4 spotty
zstack 12	15	3	car4 spotty
Mouse 1 CV
Zstack	TRPM5 Cells	CAR4 cells
zstack 1 bud 1	12	3
zstack 1 bud 2	11	3
zstack 1 bud 3	5	5
zstack 2 bud 1	11	6
zstack 2 bud 2	16	5
zstack 2 bud 3	14	4
zstack 3 bud 1	29	8
zstack 3 bud 2	10	4
zstack 4 bud 1	13	7
zstack 4 bud 2	6	5
zstack 4 bud 3	18	6

## Sheet: GL TX 06-11-24
Day 4 Mouse 1 CV
Zstack	TRPM5 Cells	CAR4 cells
zstack 1 bud 1	9	5
zstack 1 bud 2	7	8
zstack 1 bud 3	12	6
zstack 2 bud 1	7	1	car4 spotty
zstack 2 bud 2	7	3	car4 spotty
zstack 2 bud 3	7	2	car4 spotty
zstack 3 bud 1	8	4	car4 spotty
zstack 3 bud 2	5	4	car4 spotty
zstack 3 bud 3	6	3	car4 spotty
zstack 4 bud 1	5	2	2 TBs stacked?
zstack 4 bud 2	5	2
Day 5 Mouse 1 CV
Zstack	TRPM5 Cells	CAR4 cells
zstack 1 bud 1	7	5
zstack 2 bud 1	4	4
zstack 2 bud 2	12	5
zstack 2 bud 3	4	5
zstack 3 bud 1	8	0
zstack 3 bud 2	5	5
zstack 3 bud 3	7	5
zstack 4 bud 1	4	3
zstack 4 bud 2	5	6
zstack 4 bud 3	9	4

## Sheet: CT TX 06-13-24
Day 4 Mouse 1 FP
Zstack	TRPM5 Cells	CAR4 cells
zstack 1	5	2?	trpm5 spotty; car4 unsure
zstack 2	5	0	trpm5 spotty
zstack 3	4	2?	trpm5 little spotty; car4 unsure
zstack 4	4	2	*
zstack 5	7	1	trmp5 little spotty
zstack 6	7	3	*
zstack 7	8	1	*
zstack 8	6	2	*
zstack 9	5	1	trpm5 little spotty; car4 unsure
zstack 10	3	1	trpm5 little spotty; car4 unsure

## Sheet: CT TX 06-20-24
Day 4 Mouse 1 FP					Day 4 Mouse 3 FP
Zstack	TRPM5 Cells	CAR4 cells			Zstack	TRPM5 Cells	CAR4 cells
zstack 1	7	0	trpm5 spotty		zstack 1	3	5	trmp5 little spotty
zstack 2	2	3	trpm5 spotty		zstack 2	8	1	trmp5 little spotty
zstack 3	6	0	trmp5 little spotty		zstack 3	3	0
zstack 4	4	2	trpm5 spotty		zstack 4	6	0	trmp5 little spotty
zstack 5	4	2	trpm5 spotty		zstack 5	8	3	trmp5 little spotty
zstack 6	11	2	trmp5 little spotty		zstack 6	14	3	*, but trpm5 little spotty
zstack 7	5	5	*, but trmp5 little spotty		zstack 7	8	1?	*, but trpm5 little spotty
zstack 8	4	0	trmp5 little spotty		zstack 8	10	1	trmp5 little spotty
zstack 9	7	4?	trmp5 little spotty; car4 weird		zstack 9	10	2	trpm5 spotty
zstack 10	7	3	decent		zstack 10	12	6	*
Day 4 Mouse 2 FP					Day 4 Mouse 4 FP (perfusion not good)
Zstack	TRPM5 Cells	CAR4 cells			Zstack	TRPM5 Cells	CAR4 cells
zstack 1	5	0	trpm5 little spotty		zstack 1	2	2	trpm5 spotty
zstack 2	6	0	*		zstack 2	7	0	trpm5 little spotty
zstack 3	7	3			zstack 3	5	1	*
zstack 4	2	1	*		zstack 4	3	0?
zstack 5	6	1?			zstack 5	4	1
zstack 6	4	3	*		zstack 6	6	2?
zstack 7	7	0			zstack 7	15	2	*
zstack 8	9	2	*, but trmp5 little spotty		zstack 8	6	3
zstack 9	6	0?			zstack 9	7	2	*
zstack 10	7	1	*		zstack 10	7	0	*, but trpm5 little spotty

## Sheet: CT TX 06-20-24 (recounted 2)
Day 4 Mouse 1 FP						Day 4 Mouse 3 FP
															3	0
Zstack	TRPM5 Cells	Dim	CAR4 cells	Dim		Zstack	TRPM5 Cells	Dim	CAR4 cells	Dim					2	3
zstack 1	3	3	0	0		zstack 1	1	2	3	1					4	0
zstack 2	2	2	3	0		zstack 2	3	4	1	0					2	2
zstack 3	4	3	0	0		zstack 3	2	1	0	0					2	2
zstack 4	2	0	2	0		zstack 4	1	4	0	0					4	1
zstack 5	2	3	2	0		zstack 5	3	3	2	0					3	3
zstack 6	4	6	1	0		zstack 6	3	7	2	0					2	0
zstack 7	3	3	3	1		zstack 7	2	4	1	0					3	2
zstack 8	2	1	0	0		zstack 8	3	6	1	0					4	1
zstack 9	3	4	2	0		zstack 9	3	6	2	0					3	0
zstack 10	4	2	1	1		zstack 10	4	6	3	1					3	0
															3	2
Day 4 Mouse 2 FP						Day 4 Mouse 4 FP (perfusion not good)									2	1
															2	0
Zstack	TRPM5 Cells	Dim	CAR4 cells	Dim		Zstack	TRPM5 Cells	Dim	CAR4 cells	Dim					3	3
zstack 1	3	3	0	0		zstack 1	2	0	2	0					3	0
zstack 2	3	3	0	0		zstack 2	3	4	0	0					4	1
zstack 3	3	4	2	1		zstack 3	2	3	1	0					2	1
zstack 4	2	0	1	0		zstack 4	2	1	0	0					3	1
zstack 5	2	4	0	1		zstack 5	2	2	1	0					1	3
zstack 6	3	1	3	0		zstack 6	1	4	2	0					3	1
zstack 7	3	4	0	0		zstack 7	3	8	2	0					2	0
zstack 8	4	4	1	0		zstack 8	1	5	2	0					1	0
zstack 9	2	3	1	0		zstack 9	3	3	2	0					3	2
zstack 10	3	4	1	0		zstack 10	3	2	0	0					3	2
															2	1
	3	0													3	1
	2	3													3	2
	4	0													4	3
	2	2													2	2
	2	2													3	0
	4	1													2	1
	3	3													2	0
	2	0													2	1
	3	2													1	2
	4	1													3	2
	3	0													1	2
	3	0													3	2
	3	2													3	0
	2	1
	2	0
	3	3
	3	0
	4	1
	2	1
	3	1
	1	3
	3	1
	2	0
	1	0
	3	2
	3	2
	2	1
	3	1
	3	2
	4	3
	2	2
	3	0
	2	1
	2	0
	2	1
	1	2
	3	2
	1	2
	3	2
	3	0

## Sheet: DAY 4 - TRPM5 CAR4 
Day 4
Mouse 1 -CV
Zstack	Bud area	Troma Volume	TRPM5 Cells	CAR4 cells
Zstack 1 bud 1	2130.34	165.53	11	1
Zstack 1 Bud 2	1695.03	277.96	8	3
zstack 2 bud 1	1782.51	370.62	6	1
zstack 2 bud 2	1455.92	233.21	7	4
zstack 3 bud 1	997.66	158.35	5	3
zstack 3 bud 2	864.71	134.7	4	3
zstack 4 bud 1	1230.65	0	2	1
zstack 4 bud 2	1960.25	504.98	4	2
zstack 4 bud 3	1724.56	9.05	1	2
zstack 5 bud 1	2378.96	384.08	6	5
mouse 2 - cv
Zstack	Bud area	Troma Volume	TRPM5 Cells	CAR4 cells
zstack 1 bud 1	1163.51	1385.46	4	3
zstack 1 bud 2	589.41	515.52	3	2
zstack 1 bud 3	1157.03	1607.78	3	2
zstack 2 bud 1	2143.76	368.73	5	5
zstack 2 bud 2	1563.78	409.6	5	4
zstack 3 bud 1	1164.86	883.21	3	3
zstack 4 bud 1	1972.05	749.49	4	2
zstack 4 bud 2	1110.95	966.83	5	1
zstack 5 bud 1	1059.13	339.23	3	1
zstack 5 bud 2	1167.82	512.36	3	2
zstack 6 bud 1	2356.83	597.17	5	8
zstack 6 bud 2	2225.98	599.15	6	5

## Sheet: DAY 5 TRPM5 CAR4
Day 5
Mouse 1 -CV
Zstack	Bud area	Troma Volume	TRPM5 Cells	CAR4 cells
zstack 1 bud 1		0.71	4	5
zstack 3 bud 1		0.02	4	4
zstack 3 bud 2		0.12	3	2
zstack 4 bud 1		0	1	6
zstack 4 bud 2		0	2	2
zstack 5 bud 1	2496.45	0	5	2
zstack 6 bud 1	1598.24	0	4	4
zstack 6 bud 2	833.35	0	1	3
zstack 6 bud 3	1096.62	0	5	3
Day 5
Mouse 2 -CV
Zstack	Bud area	Troma Volume	TRPM5 Cells	CAR4 cells
zstack 1 bud 1	1391.08	230.86	0	2
zstack 1 bud 2	2141.68	369.34	3	2
zstack 2 bud 1	941.91	29.81	2	4
zstack 2 bud 2	1031.46	130.66	3	2
zstack 2 bud 3	756.93	0	0	1
zstack 3 bud 1	844.53	59.14	2	3
zstack 3 bud 2	1845.71	271.97	5	3
zstack 3 bud 3	1005.93	63.32	2	2
zstack 4 bud 1	1308.61	187.72	4	1
zstack 4 bud 2	1273.78	247.61	4	1
zstack 5 bud 1	1166.51	669.37	5	4
zstack 5 bud 2	795.26	372.38	3	3
zstack 6 bud 1	1323.15	381.11	6	2
zstack 6 bud 2	1058.74	651.51	5	3
zstack 6 bud 3	952.05	240.61	4	2

## Sheet: WT CV Counting
Het Stain
Mouse 1 -CV
Zstack	Bud area	TRPM5 Cells	CAR4 cells
zstack 2 bud 1	3269.51	7	9
zstack 2 bud 2	2527.14	9	3
zstack 3 bud 1	1872.78	5	7
zstack 3 bud 2	1139.98	5	3
zstack 4 bud 1	2275.96	5	3
zstack 4 bud 2	1164.94	1	4
zstack 5 bud 1		5	3
zstack 6 bud 1		8	2
zstack 6 bud 2		6	6
Homo Stain
Mouse 2 -CV
Zstack	Bud area	TRPM5 Cells	CAR4 cells
Zstacl 1 bud 1		10	3
Zstack 1 bud 2		7	1
Zstack 1 bud 3		11	3
zstack 1 bud 4		9	2
zstack 1 bud 5		3	2
zstack 1 bud 6		11	2
zstack 2 bud 1		9	6
zstack 2 bud 2		4	2
zstack 2 bud 3		11	2
zstacl 3 bud 1		4	3
zstack 3 bud 2		7	3
zstack 3 bud 3		8	4
zstack 4 bud 1		5	4
zstack 4 bud 2		6	3
zstack 4 bud 3		8	3

## Sheet: FP WT Trpm5 Car4 5-21-24
Mouse 1 FP
Zstack	TRPM5 Cells	CAR4 cells	Troma Volume
zstack 1 bud 1	7	0	5351.4
zstack 2	10	0	2485.19
zstack 3	2	0	4759.48
zstack 4	6	1	2837.46
zstack 5	7	1	4303.97
zstack 6	4	0	1018.07
zstack 8	5	0	2400.2
zstack 9	5	1	4021.47
zstack 10	4	0	1399.5
Mouse 2 FP
Zstack	TRPM5 Cells	CAR4 cells	Troma Volume
Zstack 1	5	1	4074.94
zstack 2	7	2	3576.28
zstack 3	7	0	2299.55
zstack 4	4	0	1830.27
zstack 5	9	1	2195.61
zstack 6	2	1	402.21
zstack 7	4	1	800.36

[truncated: 1 more sheets: Sheet1]
