# Supplementary material for: Taste cells depend on axon proximity to generate presynaptic sites
Source: PLoS One. 2025 Jun 3;20(6):e0325312. doi: 10.1371/journal.pone.0325312 (PMC12132963; doi:10.1371/journal.pone.0325312)
Supplement: S1 File — (ZIP) [file pone.0325312.s004.zip › Supporting Information/Fig 5 Data.xlsx]

## Sheet: Intact Puncta per Bud
Bassoon	Calhm1	OTOP	T1R3
24	15	55	15
28	26	51	15
38	11	49	17
27	28	41	19
45	9	46	9
40	12	53	18
42	7	85	8
63	23	39	9
65	6	54	7
30	14	17	7
64	9	58	8
45	13	20	9
20	5	66	14
62	9	59	1
28	15	88	7
15	8	57	3
64	29	66	6
47	2	41	5
67	2	83	6
37	7	45	3
88	7	77	2
76	11	43	7
86	18	81	22
80	6	22	2
59	16	56	3
110	16	26	12
92	2	50	12
69	12	42	7
71	8	21	6
59	17	24	11
149	9	93	7
65	4	49	5
136	1	70	2
78	7	56	15
107		68	4
136		12	2
74		51	2
78		30
86		18
73		69
21		63
21		6
25		27
71		29
48		35
39		16
16		17
34		17
112		36
38		22
39		10
89		23
26		22
74		14
52		3
73		4
86		9
54		8
34		4
79		7
170		42
75		21
30
46
115
24
22
22

## Sheet: Intact Integrated Density
Bassoon	Calhm1	Otop	T1R3
219051	161389	740116	3279043
117122	119019	444548	4776896
92592.6	130505	774240	3838373
179694	112455	867739	2794781
106532	120173	811108	2573180
78434.8	65002.2	461025	5752599
213103	18768.4	1715651	3421488
71605.3	77230.8	460052	1321478
110480	712467	978728	1349188
208809	639300	997828	3903136
101063	332271	1468034	3134044
105309	412303	295552	3079786
171494	246646	674582	259523
110514	146260	443880	3388934
71317.1	148474	593963	1112999
140318	276144	702187	6544623
112926	375920	1633916	1567844
93196.3	312131	1470692	4054520
136340	324448	1446027	4957448
77476.6	342058	611606	2980003
405189	256972	486925	5345519
460500	142662	458774	1415934
526872	94167.6	358716	516312
731875	228300	450198	932513
405949	395954	689073	575683
592487	110914	1380223	1253273
338226	161877	418511	327482
680984	469925	378650	166537
726877	334112	979856	4645972
530067	349185	342418	2764508
500226	74613	828332	2494995
442097		1217463	4227057
541882		955599	961740
440931		857268	733031
503576		276164	2944418
983572		826829	240634
669414		430968	2390436
585103		462472	294919
667994		554824	1294000
542359		656520	102808
596968		411222
329528		252978
640093		238183
1373359		167258
778394		161555
413208		344436
425254		834610
216695		169803
892693		488755
443819		350966
565248		218816
250802		332397
550439		176931
620118		245471
207027		566692
352090		194503
738078		106695
534959		462597
502047
297368
729520
694854
415228
384444
898537
913561
613988
567177
654533

## Sheet: Transected Number of Puncta
Bassoon	Calhm1	OTOP	T1R3
108	38	19	9
122	14	9	9
93	18	33	3
98	25	23	7
77	7	18	6
125	24	27	17
180	35	17	5
207	10	59	5
67	19	10	13
100	9	34	20
74	24	72	14
114	34	22	2
65	15	17	10
162	19	29	2
86	38	23	1
77	16	3	5
104	20	21	4
77	8	25	7
110	20	5	7
182	15	36	4
210	8	20	7
139	2	47	7
72	44	3	6
107	20	31	13
74	24	5	2
136	13	33	1
68	25	7	7
68	14	14	7
97	27	19	2
35	23	8	21
69	16	35	5
37	1	5	6
28	13	21	10
76	3	37	16
82	11	35	20
55	12	19	4
18	11	27	6
11	31	17	3
12	24	19	22
8	6	46	20
3	6	60	12
6	20	51	12
11	21	53	23
9	16	71	2
9	15	38	7
9	15	58	3
10	14	29	14
8	3	23	14
23	7	16	2
6	8	15	23
8	11	21	1
4	4	23	26
15	9	15	8
9	9	19	9
11	1	6	6
	10	16	9
	8	57	5
	6	11	7
	1	13	13
	2	22	4
		24	3
		14	5
		32	11
		9	3
		18	1
		32	4
		11	5
		18	2

## Sheet: Transected Integrated Density
Bassoon	Calhm1	OTOP	T1R3
452967	720995	199984	2325993
371244	1234431	253852	2453946
429531	225911	169413	337249
383069	418888	131121	806523
531987	166115	218201	1855844
448156	509929	365918	347478
400953	428805	190127	1362424
392670	924759	318445	1654003
228033	1271739	129641	2484049
239914	436639	234407	330020
556545	221906	98165.6	1193611
117404	274838	167967	1122469
235176	303390	258608	305819
108641	572002	153744	3245268
168322	201727	133000	668334
69991.7	356667	292697	139895
140167	564764	219885	1266774
195173	510468	221277	980172
	176328	110320	1744121
	459768	359082	2174223
	373958	188000	447489
	237149	198506	447489
	242111	142370	2453946
	490381	353170	347478
	234177	398410	330020
	393956	350329	668334
	591957	354427	980172
	786463	376266	2383248
	301652	290478	1590792
	371637	371728	3454193
	394354	145804	339686
	1188330	246417	999304
	314010	69355.9	4921198
	1099937	434391	1730152
	647860	166818	1871247
	444307	275767	463100
	341550	122462	555031
	436698	549352	877702
	201564	428576	1693815
	258836	434919	1259776
	345933	233613	553328
	1158225	314073	1017148
	685907	193178	454732
	211826	157072	1713939
	734900	495394	2003758
	1120150	177736	792864
	519503	552416	282458
		96238	2753321
		295295	625937
		540275	2998136
			828645
			1582617
			2322012
			4840775
			3518143
			1355390
			3484331
			1155799
			40017.4
			56405.2
			28111.7
			60462.7
			3404898
			4763963
			2349750
			4832881
			1513584
			1131433
