# Supplementary material for: Taste cells depend on axon proximity to generate presynaptic sites
Source: PLoS One. 2025 Jun 3;20(6):e0325312. doi: 10.1371/journal.pone.0325312 (PMC12132963; doi:10.1371/journal.pone.0325312)
Supplement: S1 File — (ZIP) [file pone.0325312.s004.zip › Supporting Information/Figure 6 2-photon analysis Data.xlsx]

## Sheet: A
Taste Bud	0	4	8	11	14		Taste Bud	0	4	8	11	14
1	926.136	914.031	911.571	992.345	949.707		1	100	98.6929	98.4273	107.149	102.545
2	520.45	536.938	540.001	572.093	531.771		2	100	103.168	103.757	109.923	102.175
3	910.002	881.05	929.448	998.701	870.338		3	100	96.8185	102.137	109.747	95.6413
Uncut Avg	785.53	777.34	793.673	854.38	783.939		Uncut Avg	100	99.5598	101.44	108.94	100.121
SD							SD
4	829.607	0	0	568.876	1043.36		4	100	0	0	68.5717	125.766
5	803.735	222.087	401.219	777.999	821.213		5	100	27.6318	49.9193	96.798	102.175
6	627.703	335.872	323.662	825.972	847.096		6	100	53.5082	51.563	131.587	134.952
Cut Avg	753.682	185.986	241.627	724.282	903.891		Cut Avg	100	27.0467	33.8274	98.9854	120.964
SD							SD
Between eachother	0.842971	0.0205651	0.0354139	0.477591			Between eachother	N/A	0.040749	0.0561351	0.63985
Between days	0-4	0-8	0-11	0-14			Between days	0-4	0-8	0-11	0-14
Uncut	0.965764	0.966748	0.740252	0.993531			Uncut	0.836937	0.457594	0.0099137	0.962017
Cut	0.0124058	0.0342948	0.786618	0.188093			Cut	0.0420384	0.0595976	0.960662	0.164822

## Sheet: B
Taste Bud	0	4	8	11	14	21	Taste Bud	0	4	8	11	14	21
1	1051.2	1098.25	1015.44	1038.98	1031.38	999.135	1	100	104.475	96.5982	98.8374	98.114	95.047
2	1126.24	1222.77	1235.85	1239.96	1282.74	1169.54	2	100	108.571	109.732	110.097	113.895	103.845
3	1102.33	1032.51	1102.93	1104.18	1161.59	1242.96	3	100	93.6661	100.055	100.169	105.376	112.758
Uncut Avg	1093.26	1117.84	1118.07	1127.71	1158.57	1137.21	Uncut Avg	100	102.238	102.128	103.034	105.795	104.021
SD							SD
													21
4	1198.37	134.966	1234.13	1354.12	1507.02	1099.64	4	100	11.2625	102.984	112.997	125.756	91.7617
5	941.542	147.952	549.355	1081.75	1256.17	1106.4	5	100	15.7138	58.3463	114.892	133.416	117.51
6	693.901	75.156	125.135	881.113	924.063	854.696	6	100	10.8309	18.0335	126.98	133.169	123.173
Cut Avg	944.604	119.358	636.207	1105.66	1229.09	1020.25	Cut Avg	100	12.6024	59.788	118.29	130.781	108.008
SD							SD
Between eachother	0.415117	0.000979076	0.272338	0.892881			Between eachother	N/A	0.000934021	0.224366	0.0562534
Between days	0-4	0-8	0-11	0-14			Between days	0-4	0-8	0-11	0-14
Uncut	0.713301	0.743326	0.629703	0.467624			Uncut	0.66472	0.642408	0.482981	0.331631
Cut	0.0274081	0.452765	0.465931	0.272419			Cut	0.000318732	0.242874	0.0528307	0.00659998

## Sheet: Sheet4
Taste Bud	0	4	8	11	14		Taste Bud	0	4	8	11	14
A	785.53	777.34	793.673	854.38	783.939		A	100	98.9574	101.037	108.765	99.7975
C	1093.26	1117.84	1118.07	1127.71	1158.57		C	100	102.249	102.27	103.151	105.974
Uncut Avg	939.393	947.591	955.874	991.043	971.253		Uncut Avg	100	100.603	101.653	105.958	102.886
SD							SD
A	753.682	185.986	241.627	724.282	903.891		A	100	24.677	32.0596	96.0992	119.93
C	944.604	119.358	636.207	1105.66	1229.09		C	100	12.6358	67.3517	117.051	130.117
Cut Avg	849.143	152.672	438.917	914.973	1066.49		Cut Avg	100	18.6564	49.7056	106.575	125.023
SD							SD
Between eachother	0.67595	0.12348	0.185013	0.779294			Between eachother	N/A	0.0341891	0.208096	0.96292
Between days	0-4	0-8	0-11	0-14			Between days	0-4	0-8	0-11	0-14
Uncut	0.974777	0.947961	0.825548	0.90786			Uncut	0.776371	0.227276	0.280281	0.521573
Cut	0.0613434	0.248403	0.795577	0.391345			Cut	0.0470335	0.214819	0.643179	0.127832
												14
												0
												0
												0
												0
												0
												0
